# Supplementary material for: A New Glutathione-Cleavable Theranostic for Photodynamic Therapy Based on Bacteriochlorin e and Styrylnaphthalimide Derivatives
Source: Biosensors (Basel). 2022 Dec 8;12(12):1149. doi: 10.3390/bios12121149 (PMC9775103; doi:10.3390/bios12121149)
Supplement: Supplementary file 1 [file biosensors-12-01149-s001.zip]

Archive with 1 entries (1 files):
- biosensors-2048547-supplementary.pdf
